# Supplementary material for: Therapeutic antidepressant potential of a conjugated siRNA silencing the serotonin transporter after intranasal administration
Source: Mol Psychiatry. 2015 Jun 23;21(3):328–38. doi: 10.1038/mp.2015.80 (PMC4759205; doi:10.1038/mp.2015.80)
Supplement: Supplementary Table 1 [file mp201580x1.xls]

## Sheet: MAnuscript
Procedure/Paradigm	Measurement	Statistical test	Comparison	Stastistics	Degrees of freedom	p	Figure
In situ hybridization	SERT mRNA (DR)	Two-way ANOVA	Factor 1 Group	F=56.73	2, 32	<0.001***	2b
			Factor 2 Time	F=4.698	2, 32	<0.05*
			Interaction	F=5.927	4, 32	<0.01**
			(F1 x F2)
	SERT mRNA (MnR)	Two-way ANOVA	Factor 1 Group	F=7.379	2, 37	<0,01**
			Factor 2 Time	F=13.07	2, 37	<0.001***
			Interaction	F=3.525	4, 37	<0.05*
			(F1 x F2)
Autoradiography	SERT binding (DR)	Two-way ANOVA	Factor 1 Group	F=65.61	2, 32	<0.001***
			Factor 2 Time	F=4.20	2, 32	<0.05*
			Interaction	F=1.839	4, 32	>0.145
			(F1 x F2)
	SERT binding (MnR)	Two-way ANOVA	Factor 1 Group	F=12.52	2, 30	<0.001***
			Factor 2 Time	F=0.6104	2, 30	>0.05
			Interaction	F=3.865	4, 30	<0.05*
			(F1 x F2)
Immunohistochemistry	SERT protein (DR)	One-way ANOVA		F=12.28	2, 9	<0.01**	2d
Microdialysis	Dialysate 5-HT	Two-way ANOVA	Factor 1 Group	F=12.05	1, 13	<0.01**	2e
			Factor 2 Concentration	F=13.77	15, 195	<0.001***
			Interaction	F=6.724	15, 195	<0.0001***
			(F1 x F2)
In situ hybridization	5-HT1A mRNA (DR)	One-way ANOVA		F=9.326	2, 9	<0.01**	3b
	5-HT1A mRNA (MnR)			F=4.192	2, 9	0.0517
Autoradiography	5-HT1A binding site (DR)			F=9.467	2, 8	<0.01**
	5-HT1A binding site (MnR)			F=1,463	2, 8	>0.05
Autoradiography	GTPγS binding in DR	One-way ANOVA		F=30.72	2, 8	<0.001***	3c
	(FLX group)
	GTPγS binding in DR			F=13.78	2, 7	<0.01**
	(C-SERT-siRNA group)
Microdialysis		Two-way ANOVA	Factor 1 Group	F=18.94	2, 15	<0.001***	3d
	Dialysate 5-HT in HPCv		Factor 2 Time	F=5.61	10, 150	<0.001***
	(8-OH-DAPT effect in FLX		Interaction	F=2.96	20, 150	<0.001***
			(F1 x F2)
		Two-way ANOVA	Factor 1 Group	F=53.15	2, 8	<0.001***
	Dialysate 5-HT in HPCv		Factor 2 Time	F=11.94	10, 80	<0.001***
	(8-OH-DAPT effect in C-SERT-siRNA group)		Interaction	F=4.081	20, 80	<0.001***
			(F1 x F2)
Microdialysis		Two-way ANOVA	Factor 1 Group	F=63.84	1, 76	<0.001***	3e
	Dialysate 5-HT in Cpu		Factor 2 Time	F=12.10	9, 76	<0.001***
	(Time course in FLX group)		Interaction	F=12.11	9, 76	<0.001***
			(F1 x F2)
		Two-way ANOVA	Factor 1 Group	F=211,2	2, 64	<0.001***
	Dialysate 5-HT in Cpu		Factor 2 Time	F=2.638	4, 64	<0.05*
	(Time course in C-SERT-siRNA group)		Interaction	F=2.645	8.64	<0.01**
			(F1 x F2)
		Two-way ANOVA	Factor 1 Group	F=47.58	1, 19	<0.001***
	Dialysate 5-HT in HPCv		Factor 2 Time	F=18.40	1, 19	<0.001***
	(FLX group)		Interaction	F=18.38	1, 19	<0.001***
			(F1 x F2)
	Dialysate 5-HT in HPCv	One-way ANOVA		F=141.5	2, 8	<0.001***
	(C-SERT-siRNA group)
Proliferation and neurogenesis	Ki67+ cells	One-way ANOVA		F=7.957	5, 48	<0.001***	4b
	BrdU+ cells			F=6.976	5, 46	<0.001***	4c
	NeuroD+ cells			F=6.596	5, 28	<0.001***	4d
	DCX+ cells			F=6.163	5, 31	<0.001***	4e
Maturation index		Two-way ANOVA	Factor 1 Group	F=133.7	2, 180	<0.001***	4g
	Dendritic intersections		Factor 2 Distance from soma	F=67.0	19, 180	<0.001***
	(FLX group)		Interaction	F=5.764	38, 180	<0.001***
			(F1 x F2)
		Two-way ANOVA	Factor 1 Group	F=82,15	2, 180	<0.001***
	Dendritic intersections		Factor 2 Distance from soma	F=95,53	19, 180	<0.001***
	(C-SERT-siRNA group)		Interaction	F=3.061	38, 180	<0.001***
			(F1 x F2)
		Two-way ANOVA	Factor 1 Group	F=158.2	2, 180	<0.001***
	Dendritic length		Factor 2 Distance from soma	F=78.33	19, 180	<0.001***
	(FLX group)		Interaction	F=6.838	38, 180	<0.001***
			(F1 x F2)
		Two-way ANOVA	Factor 1 Group	F=85.31	2, 180	<0.001***
	Dendritic length		Factor 2 Distance from soma	F=100.7	19, 180	<0.001***
	(C-SERT-siRNA group)		Interaction	F=3.101	38, 180	<0.001***
			(F1 x F2)
Gene expression in DG	BDNF mRNA	One-way ANOVA		F=121.3	2, 9	<0.001***	4h
	VEGF mRNA			F=17,65	2, 9	<0.001***
	TRKB mRNA			F=9,57	2, 9	<0.001***
	ARC mRNA			F=10.08	2, 9	<0.01**
	Neuritin mRNA			F=18.09	2, 8	<0.01**
	PSD95 mRNA			F=6.737	2, 20	<0.05*
	(FLX group)
	BDNF mRNA	One-way ANOVA		F=27.11	2, 10	<0.001***
	VEGF mRNA			F=31,92	2, 10	<0.001***
	TRKB mRNA			F=6,644	2, 10	<0.05*
	ARC mRNA			F=9,612	2, 10	<0.01**
	Neuritin mRNA			F=30.03	2, 9	<0.001***
	PSD95 mRNA			F=6.319	2, 11	<0.05*
	(C-SERT-siRNA group)
Anhedonia		Two-way ANOVA	Factor 1 Pre-treatment	F=414.6	1, 42	<0.001***	5a
	Preference by sucrose		Factor 2 Treatment	F=0.0826	1, 42	>0.05
	(FLX group, 7-day)		Interaction	F=0.0812	1, 42	>0.05
			(F1 x F2)
		Two-way ANOVA	Factor 1 Pre-treatment	F=64.78	1, 32	<0.001***
	Preference by sucrose		Factor 2 Treatment	F=46.25	1, 32	<0.001***
	(FLX group, 28-day)		Interaction	F=82.92	1, 32	<0.001***
			(F1 x F2)
		Two-way ANOVA	Factor 1 Pre-treatment	F=58,94	1, 69	<0.001***
	Preference by sucrose		Factor 2 Treatment	F=10.89	2, 69	<0.001***
	(C-SERT-siRNA group, 7-day)		Interaction	F=19.21	2, 69	<0.001***
			(F1 x F2)
		Two-way ANOVA	Factor 1 Pre-treatment	F=120.1	1, 39	<0.001***	5b
	Sucrose intake		Factor 2 Treatment	F=3.576	1, 39	>0.05
	(FLX group, 7-day)		Interaction	F=0.1111	1, 39	>0.05
			(F1 x F2)
		Two-way ANOVA	Factor 1 Pre-treatment	F=54.27	1, 32	<0.001***
	Sucrose intake		Factor 2 Treatment	F=15.44	1, 32	<0.001***
	(FLX group, 28-day)		Interaction	F=5.35	1, 32	<0.05*
			(F1 x F2)
		Two-way ANOVA	Factor 1 Pre-treatment	F=172,3	1, 66	<0.001***
	Sucrose intake		Factor 2 Treatment	F=29,68	2, 66	<0.001***
	(C-SERT-siRNA group, 7-day)		Interaction	F=45,75	2, 66	<0.001***
			(F1 x F2)
Novelty suppressed feeding		Two-way ANOVA	Factor 1 Pre-treatment	F=19.44	1, 38	<0.001***	5c
			Factor 2 Treatment	F=0.5123	1, 38	>0.05
	Latency to feed		Interaction	F=0.01298	1, 38	>0.05
	(FLX group, 7-day)		(F1 x F2)
		Kaplan-Meier				<0.01**	5d
		survival analysis
		Two-way ANOVA	Factor 1 Pre-treatment	F=0.1548	1, 31	>0.05	5c
			Factor 2 Treatment	F=0.9203	1, 31	>0.05
	Latency to feed		Interaction	F=28.29	1, 31	<0.001***
	(FLX group, 28-day)		(F1 x F2)
		Kaplan-Meier				<0,01**	5d
		survival analysis
		Two-way ANOVA	Factor 1 Pre-treatment	F=5.028	1, 53	<0.05*	5c
	Latency to feed		Factor 2 Treatment	F=0.0012	2, 53	>0.05
	(C-SERT-siRNA group, 7-day)		Interaction	F=16,35	2, 53	<0.001***
			(F1 x F2)
		Kaplan-Meier				<0.001***	5d
		survival analysis
Tail suspension test		Two-way ANOVA	Factor 1 Pre-treatment	F=24.39	1, 37	<0.001***	5e
	Immobility time		Factor 2 Treatment	F=0.2485	1, 37	>0.05
	(FLX group, 7-day)		Interaction	F=0.097	1, 37	>0.05
			(F1 x F2)
		Two-way ANOVA	Factor 1 Pre-treatment	F=5.121	1, 40	<0.05*
	Immobility time		Factor 2 Treatment	F=5.121	1, 40	<0.05*
	(FLX group, 28-day)		Interaction	F=10.78	1, 40	<0.01**
			(F1 x F2)
		Two-way ANOVA	Factor 1 Pre-treatment	F=13.20	1, 57	<0.001***
	Immobility time		Factor 2 Treatment	F=1,317	2, 57	>0.05
	(C-SERT-siRNA, 7-day)		Interaction	F=6.511	2, 57	<0.01**
			(F1 x F2)
Autoradiography	SERT binding (mPFC)	One-way ANOVA		F=10.10	2, 15	<0.01**	S3b
	SERT binding (CPu)			F=6.505	2, 15	<0.05*
	SERT binding (LS/MS)			F=12.86	2, 15	<0.01**
	SERT binding (HPC)			F=11.70	2, 14	<0.05*
	SERT binding (Hyp)			F=8.479	2, 14	<0.05*
	SERT binding (Amyg)			F=15.13	2, 9	<0.01**
Immunohistochemistry	SERT protein (HPC)	One-way ANOVA		F=13.86	2, 15	<0.01**	S3d
	SERT protein (Amyg)			F=23.59	2, 15	<0.001***
In situ hybridization	TPH2 mRNA (DR)	One-way ANOVA		F=2.267	2, 9	>0.05	S5b
Autoradiography	NET binding (DR)			F=0.6163	2, 8	>0.05
	BDNF mRNA	Two-way ANOVA	Factor 1 Group FLX	F=0.6934	2, 27	>0.05	S7
			Factor 2 Area	F=7.993	2, 27	<0.01**
			Interaction	F=0.2473	4, 27	>0.05
			(F1 x F2)
			Factor 1 Group C-SERT-siRNA	F=9.411	2, 30	<0.001***
			Factor 2 Area	F=0.8932	2, 30	>0.05
			Interaction	F=1.442	4, 30	>0.05
			(F1 x F2)
	VEGF mRNA	Two-way ANOVA	Factor 1 Group FLX	F=25.66	2, 27	<0.001***
			Factor 2 Area	F=0.6050	2, 27	>0.05
			Interaction	F=0.1592	4, 27	>0.05
			(F1 x F2)
			Factor 1 Group C-SERT-siRNA	F=20.22	2, 30	<0.001***
			Factor 2 Area	F=1,471	2, 30	>0.05
			Interaction	F=2,882	4, 30	<0.05*
			(F1 x F2)
	TRKb mRNA	Two-way ANOVA	Factor 1 Group FLX	F=50.32	2, 27	<0.001***
			Factor 2 Area	F=0.05593	2, 27	>0.05
			Interaction	F=0.1021	4, 27	>0.05
			(F1 x F2)
			Factor 1 Group C-SERT-siRNA	F=23.00	2, 30	<0.001***
			Factor 2 Area	F=0.4089	2, 30	>0.05
			Interaction	F=0.3572	4, 30	>0.05
Gene expression			(F1 x F2)
in the hippocampus	ARC mRNA	Two-way ANOVA	Factor 1 Group FLX	F=13.16	2, 27	<0.001***
			Factor 2 Area	F=1.982	2, 27	>0.05
			Interaction	F=0.9167	4, 27	>0,05
			(F1 x F2)
			Factor 1 Group C-SERT-siRNA	F=20.52	2, 27	<0.001***
			Factor 2 Area	F=1.028	2, 27	>0.05
			Interaction	F=0.8149	4, 27	>0.05
			(F1 x F2)
	Neuritin mRNA	Two-way ANOVA	Factor 1 Group FLX	F=3.080	2, 24	>0.05
			Factor 2 Area	F=0.5855	2, 24	>0.05
			Interaction	F=0.4337	4, 24	>0.05
			(F1 x F2)
			Factor 1 Group C-SERT-siRNA	F=4.744	2, 27	<0.05*
			Factor 2 Area	F=0.7946	2, 27	>0.05
			Interaction	F=0.9265	4, 27	>0.05
			(F1 x F2)
	PSD95 mRNA	Two-way ANOVA	Factor 1 Group FLX	F=0.06946	2, 45	>0.05
			Factor 2 Area	F=0.007348	2, 45	>0.05
			Interaction	F=0.3151	4, 45	>0.05
			(F1 x F2)
			Factor 1 Group C-SERT-siRNA	F=3.236	2, 35	>0.05
			Factor 2 Area	F=0.5238	2, 35	>0.05
			Interaction	F=0.8558	4, 35	>0.05
			(F1 x F2)
Mouse body weight		Two-way ANOVA	Factor 1 Pre-treatment	F=36.95	1, 88	<0.001***	S8a
			Factor 2 Time	F=29.01	15, 88	<0.001***
			Interaction	F=6.056	15, 88	<0.001***
			(F1 x F2)
Drinking consumption		Two-way ANOVA	Factor 1 Pre-treatment	F=25.62	1, 320	<0.001***	S8b
			Factor 2 Time	F=5.018	15, 320	<0.001***
			Interaction	F=3.901	15, 320	<0.001***
			(F1 x F2)
Corticosterone levels		Two-way ANOVA	Factor 1 Pre-treatment	F=1.173	1, 54	>0,05	S8c
			Factor 2 Time	F=0.046	1, 54	>0,05
			Interaction	F=0.6173	1, 54	>0,05
			(F1 x F2)
Open field	Activaction time	Two-way ANOVA	Factor 1 Pre-treatment	F=0.6905	1, 33	>0,05	S8d
			Factor 2 Time	F=11.42	1, 33	<0.01**
			Interaction	F=0.8918	1, 33	>0,05
			(F1 x F2)
	Distance moved		Factor 1 Pre-treatment	F=1.579	1, 33	>0,05
			Factor 2 Time	F=11.88	1, 33	<0.01**
			Interaction	F=0.3226	1, 33	>0,05
			(F1 x F2)
	Slows/short movement		Factor 1 Pre-treatment	F=0.1544	1, 33	>0,05
			Factor 2 Time	F=0.01911	1, 33	>0,05
			Interaction	F=0.002833	1, 33	>0,05
			(F1 x F2)
	Fast/large movement		Factor 1 Pre-treatment	F=1.567	1, 33	>0,05
			Factor 2 Time	F=7.282	1, 33	<0.05*
			Interaction	F=1.163	1, 33	>0,05
			(F1 x F2)
Tail suspension test	Immobility time	Two-way ANOVA	Factor 1 Pre-treatment	F=30.18	1, 37	<0.001***	S8e
			Factor 2 Time	F=1.407	1, 37	>0.05
			Interaction	F=2.338	1, 37	>0.05
			(F1 x F2)
Anhedonia	Preference by sucrose	Two-way ANOVA	Factor 1 Pre-treatment	F=175.2	1, 41	<0.001***	S8f
			Factor 2 Time	F=0.003165	1, 41	>0.05
			Interaction	F=4.774	1, 41	>0.05
			(F1 x F2)
	Sucrose intake		Factor 1 Pre-treatment	F=77.4	1, 41	<0.001***
			Factor 2 Time	F=0.5138	1, 41	>0.05
			Interaction	F=0.5138	1, 41	>0.05
			(F1 x F2)
Novelty suppressed feeding	Latency to feed	Two-way ANOVA	Factor 1 Pre-treatment	F=22.60	1, 41	<0.001***	S8g
			Factor 2 Time	F=3.433	1, 41	>0.05
			Interaction	F=2.269	1, 41	>0.05
			(F1 x F2)
		Kaplan-Meier				<0.001***
		survival analysis

## Sheet: REVISION
Procedure/Paradigm	Measurement	Statistical test	Comparison	Stastistics	Degrees of freedom	p	Figure
Confocal analysis	Intracelular A488 density in TPH2-positive cells (DR)	One-way ANOVA		F=22.54	11, 12	<0,0001****	1b
	Intracelular A488 density in TPH2-positive cells (MnR)	One-way ANOVA		F=3.460	11, 12	<0,05*	1c
In situ hybridization	SERT mRNA (DR)	Two-way ANOVA	Factor 1 Group	F=56.73	2, 32	<0.001***	2b
			Factor 2 Time	F=4.698	2, 32	<0.05*
			Interaction	F=5.927	4, 32	<0.01**
			(F1 x F2)
	SERT mRNA (MnR)	Two-way ANOVA	Factor 1 Group	F=7.379	2, 37	<0,01**
			Factor 2 Time	F=13.07	2, 37	<0.001***
			Interaction	F=3.525	4, 37	<0.05*
			(F1 x F2)
Autoradiography	SERT binding (DR)	Two-way ANOVA	Factor 1 Group	F=65.61	2, 32	<0.001***
			Factor 2 Time	F=4.20	2, 32	<0.05*
			Interaction	F=1.839	4, 32	>0.145
			(F1 x F2)
	SERT binding (MnR)	Two-way ANOVA	Factor 1 Group	F=12.52	2, 30	<0.001***
			Factor 2 Time	F=0.6104	2, 30	>0.05
			Interaction	F=3.865	4, 30	<0.05*
			(F1 x F2)
Immunohistochemistry	SERT protein (DR)	One-way ANOVA		F=12.28	2, 9	<0.01**	2d
	SERT protein (MnR			F=1.86	2, 8	>0.05
Microdialysis	Dialysate 5-HT	Two-way ANOVA	Factor 1 Group	F=12.05	1, 13	<0.01**	2e
			Factor 2 Concentration	F=13.77	15, 195	<0.001***
			Interaction	F=6.724	15, 195	<0.0001***
			(F1 x F2)
In situ hybridization	5-HT1A mRNA (DR)	One-way ANOVA		F=9.326	2, 9	<0.01**	3b
	5-HT1A mRNA (MnR)			F=4.192	2, 9	0.0517
Autoradiography	5-HT1A binding site (DR)			F=9.467	2, 8	<0.01**
	5-HT1A binding site (MnR)			F=1,463	2, 8	>0.05
Autoradiography	GTPγS binding in DR	One-way ANOVA		F=30.72	2, 8	<0.001***	3c
	(FLX group)
	GTPγS binding in DR			F=13.78	2, 7	<0.01**
	(C-SERT-siRNA group)
Microdialysis		Two-way ANOVA	Factor 1 Group	F=18.94	2, 15	<0.001***	3d
	Dialysate 5-HT in HPCv		Factor 2 Time	F=5.61	10, 150	<0.001***
	(8-OH-DAPT effect in FLX		Interaction	F=2.96	20, 150	<0.001***
			(F1 x F2)
		Two-way ANOVA	Factor 1 Group	F=53.15	2, 8	<0.001***
	Dialysate 5-HT in HPCv		Factor 2 Time	F=11.94	10, 80	<0.001***
	(8-OH-DAPT effect in C-SERT-siRNA group)		Interaction	F=4.081	20, 80	<0.001***
			(F1 x F2)
Microdialysis		Two-way ANOVA	Factor 1 Group	F=63.84	1, 76	<0.001***	3e
	Dialysate 5-HT in Cpu		Factor 2 Time	F=12.10	9, 76	<0.001***
	(Time course in FLX group)		Interaction	F=12.11	9, 76	<0.001***
			(F1 x F2)
		Two-way ANOVA	Factor 1 Group	F=211,2	2, 64	<0.001***
	Dialysate 5-HT in Cpu		Factor 2 Time	F=2.638	4, 64	<0.05*
	(Time course in C-SERT-siRNA group)		Interaction	F=2.645	8.64	<0.01**
			(F1 x F2)
		Two-way ANOVA	Factor 1 Group	F=47.58	1, 19	<0.001***
	Dialysate 5-HT in HPCv		Factor 2 Time	F=18.40	1, 19	<0.001***
	(FLX group)		Interaction	F=18.38	1, 19	<0.001***
			(F1 x F2)
	Dialysate 5-HT in HPCv	One-way ANOVA		F=141.5	2, 8	<0.001***
	(C-SERT-siRNA group)
Proliferation and neurogenesis	Ki67+ cells	One-way ANOVA		F=7.957	5, 48	<0.001***	4b
	BrdU+ cells			F=6.976	5, 46	<0.001***	4c
	NeuroD+ cells			F=6.596	5, 28	<0.001***	4d
	DCX+ cells			F=6.163	5, 31	<0.001***	4e
Maturation index		Two-way ANOVA	Factor 1 Group	F=133.7	2, 180	<0.001***	4g
	Dendritic intersections		Factor 2 Distance from soma	F=67.0	19, 180	<0.001***
	(FLX group)		Interaction	F=5.764	38, 180	<0.001***
			(F1 x F2)
		Two-way ANOVA	Factor 1 Group	F=82,15	2, 180	<0.001***
	Dendritic intersections		Factor 2 Distance from soma	F=95,53	19, 180	<0.001***
	(C-SERT-siRNA group)		Interaction	F=3.061	38, 180	<0.001***
			(F1 x F2)
		Two-way ANOVA	Factor 1 Group	F=158.2	2, 180	<0.001***
	Dendritic length		Factor 2 Distance from soma	F=78.33	19, 180	<0.001***
	(FLX group)		Interaction	F=6.838	38, 180	<0.001***
			(F1 x F2)
		Two-way ANOVA	Factor 1 Group	F=85.31	2, 180	<0.001***
	Dendritic length		Factor 2 Distance from soma	F=100.7	19, 180	<0.001***
	(C-SERT-siRNA group)		Interaction	F=3.101	38, 180	<0.001***
			(F1 x F2)
Gene expression in DG	BDNF mRNA	One-way ANOVA		F=121.3	2, 9	<0.001***	4h
	VEGF mRNA			F=17,65	2, 9	<0.001***
	TRKB mRNA			F=9,57	2, 9	<0.001***
	ARC mRNA			F=10.08	2, 9	<0.01**
	Neuritin mRNA			F=18.09	2, 8	<0.01**
	PSD95 mRNA			F=6.737	2, 20	<0.05*
	(FLX group)
	BDNF mRNA	One-way ANOVA		F=27.11	2, 10	<0.001***
	VEGF mRNA			F=31,92	2, 10	<0.001***
	TRKB mRNA			F=6,644	2, 10	<0.05*
	ARC mRNA			F=9,612	2, 10	<0.01**
	Neuritin mRNA			F=30.03	2, 9	<0.001***
	PSD95 mRNA			F=6.319	2, 11	<0.05*
	(C-SERT-siRNA group)
Anhedonia		Two-way ANOVA	Factor 1 Pre-treatment	F=414.6	1, 42	<0.001***	5a
	Preference by sucrose		Factor 2 Treatment	F=0.0826	1, 42	>0.05
	(FLX group, 7-day)		Interaction	F=0.0812	1, 42	>0.05
			(F1 x F2)
		Two-way ANOVA	Factor 1 Pre-treatment	F=64.78	1, 32	<0.001***
	Preference by sucrose		Factor 2 Treatment	F=46.25	1, 32	<0.001***
	(FLX group, 28-day)		Interaction	F=82.92	1, 32	<0.001***
			(F1 x F2)
		Two-way ANOVA	Factor 1 Pre-treatment	F=58,94	1, 69	<0.001***
	Preference by sucrose		Factor 2 Treatment	F=10.89	2, 69	<0.001***
	(C-SERT-siRNA group, 7-day)		Interaction	F=19.21	2, 69	<0.001***
			(F1 x F2)
		Two-way ANOVA	Factor 1 Pre-treatment	F=120.1	1, 39	<0.001***	5b
	Sucrose intake		Factor 2 Treatment	F=3.576	1, 39	>0.05
	(FLX group, 7-day)		Interaction	F=0.1111	1, 39	>0.05
			(F1 x F2)
		Two-way ANOVA	Factor 1 Pre-treatment	F=54.27	1, 32	<0.001***
	Sucrose intake		Factor 2 Treatment	F=15.44	1, 32	<0.001***
	(FLX group, 28-day)		Interaction	F=5.35	1, 32	<0.05*
			(F1 x F2)
		Two-way ANOVA	Factor 1 Pre-treatment	F=172,3	1, 66	<0.001***
	Sucrose intake		Factor 2 Treatment	F=29,68	2, 66	<0.001***
	(C-SERT-siRNA group, 7-day)		Interaction	F=45,75	2, 66	<0.001***
			(F1 x F2)
Novelty suppressed feeding		Two-way ANOVA	Factor 1 Pre-treatment	F=19.44	1, 38	<0.001***	5c
			Factor 2 Treatment	F=0.5123	1, 38	>0.05
	Latency to feed		Interaction	F=0.01298	1, 38	>0.05
	(FLX group, 7-day)		(F1 x F2)
		Kaplan-Meier				<0.01**	5d
		survival analysis
		Two-way ANOVA	Factor 1 Pre-treatment	F=0.1548	1, 31	>0.05	5c
			Factor 2 Treatment	F=0.9203	1, 31	>0.05
	Latency to feed		Interaction	F=28.29	1, 31	<0.001***
	(FLX group, 28-day)		(F1 x F2)
		Kaplan-Meier				<0,01**	5d
		survival analysis
		Two-way ANOVA	Factor 1 Pre-treatment	F=5.028	1, 53	<0.05*	5c
	Latency to feed		Factor 2 Treatment	F=0.0012	2, 53	>0.05
	(C-SERT-siRNA group, 7-day)		Interaction	F=16,35	2, 53	<0.001***
			(F1 x F2)
		Kaplan-Meier				<0.001***	5d
		survival analysis
Tail suspension test		Two-way ANOVA	Factor 1 Pre-treatment	F=24.39	1, 37	<0.001***	5e
	Immobility time		Factor 2 Treatment	F=0.2485	1, 37	>0.05
	(FLX group, 7-day)		Interaction	F=0.097	1, 37	>0.05
			(F1 x F2)
		Two-way ANOVA	Factor 1 Pre-treatment	F=5.121	1, 40	<0.05*
	Immobility time		Factor 2 Treatment	F=5.121	1, 40	<0.05*
	(FLX group, 28-day)		Interaction	F=10.78	1, 40	<0.01**
			(F1 x F2)
		Two-way ANOVA	Factor 1 Pre-treatment	F=13.20	1, 57	<0.001***
	Immobility time		Factor 2 Treatment	F=1,317	2, 57	>0.05
	(C-SERT-siRNA, 7-day)		Interaction	F=6.511	2, 57	<0.01**
			(F1 x F2)
Autoradiography	SERT binding (mPFC)	One-way ANOVA		F=10.10	2, 15	<0.01**	S5b
	SERT binding (CPu)			F=6.505	2, 15	<0.05*
	SERT binding (LS/MS)			F=12.86	2, 15	<0.01**
	SERT binding (HPC)			F=11.70	2, 14	<0.05*
	SERT binding (Hyp)			F=8.479	2, 14	<0.05*
	SERT binding (Amyg)			F=15.13	2, 9	<0.01**
Immunohistochemistry	SERT protein (HPC)	One-way ANOVA		F=13.86	2, 15	<0.01**	S5d
	SERT protein (Amyg)			F=23.59	2, 15	<0.001***
In situ hybridization	SERT mRNA (DR)	One-way ANOVA		F=20,15	3, 14	<0.0001****	S6b
In situ hybridization	SERT mRNA (DR)	One-way ANOVA		F=8,89	4, 28	<0.0001****	S7b
In situ hybridization	TPH2 mRNA (DR)	One-way ANOVA		F=2.267	2, 9	>0.05	S9b
Autoradiography	NET binding (DR)			F=0.616	2, 8	>0.05
In situ hybridization	5-HT1A mRNA (DR)	One-way ANOVA		F=4.64	3, 12	<0,05*	S10a
	5-HT1A mRNA (MnR)			F=0.479	3, 15	>0,05
	5-HT1A mRNA (DR)	One-way ANOVA		F=3,731	4, 24	<0,05*	S10b
	5-HT1A mRNA (MnR)			F=7,523	4, 21	<0,05*
Autoradiography	GTPγS binding in Hippocampus	One-way ANOVA		F=14,80	5, 24	<0,0001****	S10c
	(FLX group)
	GTPγS binding in Hippocampus			F=14,88	5, 54	<0,0001****
	(C-SERT-siRNA group)
	BDNF mRNA	Two-way ANOVA	Factor 1 Group FLX	F=0.6934	2, 27	>0.05	S12
			Factor 2 Area	F=7.993	2, 27	<0.01**
			Interaction	F=0.2473	4, 27	>0.05
			(F1 x F2)
			Factor 1 Group C-SERT-siRNA	F=9.411	2, 30	<0.001***
			Factor 2 Area	F=0.8932	2, 30	>0.05
			Interaction	F=1.442	4, 30	>0.05
			(F1 x F2)
	VEGF mRNA	Two-way ANOVA	Factor 1 Group FLX	F=25.66	2, 27	<0.001***
			Factor 2 Area	F=0.6050	2, 27	>0.05
			Interaction	F=0.1592	4, 27	>0.05
			(F1 x F2)
			Factor 1 Group C-SERT-siRNA	F=20.22	2, 30	<0.001***
			Factor 2 Area	F=1,471	2, 30	>0.05
			Interaction	F=2,882	4, 30	<0.05*
			(F1 x F2)
	TRKb mRNA	Two-way ANOVA	Factor 1 Group FLX	F=50.32	2, 27	<0.001***
			Factor 2 Area	F=0.05593	2, 27	>0.05
			Interaction	F=0.1021	4, 27	>0.05
			(F1 x F2)
			Factor 1 Group C-SERT-siRNA	F=23.00	2, 30	<0.001***
			Factor 2 Area	F=0.4089	2, 30	>0.05
			Interaction	F=0.3572	4, 30	>0.05
Gene expression			(F1 x F2)
in the hippocampus	ARC mRNA	Two-way ANOVA	Factor 1 Group FLX	F=13.16	2, 27	<0.001***
			Factor 2 Area	F=1.982	2, 27	>0.05
			Interaction	F=0.9167	4, 27	>0,05
			(F1 x F2)
			Factor 1 Group C-SERT-siRNA	F=20.52	2, 27	<0.001***
			Factor 2 Area	F=1.028	2, 27	>0.05
			Interaction	F=0.8149	4, 27	>0.05
			(F1 x F2)
	Neuritin mRNA	Two-way ANOVA	Factor 1 Group FLX	F=3.080	2, 24	>0.05
			Factor 2 Area	F=0.5855	2, 24	>0.05
			Interaction	F=0.4337	4, 24	>0.05
			(F1 x F2)
			Factor 1 Group C-SERT-siRNA	F=4.744	2, 27	<0.05*
			Factor 2 Area	F=0.7946	2, 27	>0.05
			Interaction	F=0.9265	4, 27	>0.05
			(F1 x F2)
	PSD95 mRNA	Two-way ANOVA	Factor 1 Group FLX	F=0.06946	2, 45	>0.05
			Factor 2 Area	F=0.007348	2, 45	>0.05
			Interaction	F=0.3151	4, 45	>0.05
			(F1 x F2)
			Factor 1 Group C-SERT-siRNA	F=3.236	2, 35	>0.05
			Factor 2 Area	F=0.5238	2, 35	>0.05
			Interaction	F=0.8558	4, 35	>0.05
			(F1 x F2)
Mouse body weight		Two-way ANOVA	Factor 1 Pre-treatment	F=36.95	1, 88	<0.001***	S13a
			Factor 2 Time	F=29.01	15, 88	<0.001***
			Interaction	F=6.056	15, 88	<0.001***
			(F1 x F2)
Drinking consumption		Two-way ANOVA	Factor 1 Pre-treatment	F=25.62	1, 320	<0.001***	S13b
			Factor 2 Time	F=5.018	15, 320	<0.001***
			Interaction	F=3.901	15, 320	<0.001***
			(F1 x F2)
Corticosterone levels		Two-way ANOVA	Factor 1 Pre-treatment	F=1.173	1, 54	>0,05	S13c
			Factor 2 Time	F=0.046	1, 54	>0,05
			Interaction	F=0.6173	1, 54	>0,05
			(F1 x F2)
Open field	Activaction time	Two-way ANOVA	Factor 1 Pre-treatment	F=0.6905	1, 33	>0,05	S13d
			Factor 2 Time	F=11.42	1, 33	<0.01**
			Interaction	F=0.8918	1, 33	>0,05
			(F1 x F2)
	Distance moved		Factor 1 Pre-treatment	F=1.579	1, 33	>0,05
			Factor 2 Time	F=11.88	1, 33	<0.01**
			Interaction	F=0.3226	1, 33	>0,05
			(F1 x F2)
	Slows/short movement		Factor 1 Pre-treatment	F=0.1544	1, 33	>0,05
			Factor 2 Time	F=0.01911	1, 33	>0,05
			Interaction	F=0.002833	1, 33	>0,05
			(F1 x F2)
	Fast/large movement		Factor 1 Pre-treatment	F=1.567	1, 33	>0,05
			Factor 2 Time	F=7.282	1, 33	<0.05*
			Interaction	F=1.163	1, 33	>0,05
			(F1 x F2)
Tail suspension test	Immobility time	Two-way ANOVA	Factor 1 Pre-treatment	F=30.18	1, 37	<0.001***	S13e
			Factor 2 Time	F=1.407	1, 37	>0.05
			Interaction	F=2.338	1, 37	>0.05
			(F1 x F2)
Anhedonia	Preference by sucrose	Two-way ANOVA	Factor 1 Pre-treatment	F=175.2	1, 41	<0.001***	S13f
			Factor 2 Time	F=0.003165	1, 41	>0.05
			Interaction	F=4.774	1, 41	>0.05
			(F1 x F2)
	Sucrose intake		Factor 1 Pre-treatment	F=77.4	1, 41	<0.001***
			Factor 2 Time	F=0.5138	1, 41	>0.05
			Interaction	F=0.5138	1, 41	>0.05
			(F1 x F2)
Novelty suppressed feeding	Latency to feed	Two-way ANOVA	Factor 1 Pre-treatment	F=22.60	1, 41	<0.001***	S13g
			Factor 2 Time	F=3.433	1, 41	>0.05
			Interaction	F=2.269	1, 41	>0.05
			(F1 x F2)
		Kaplan-Meier				<0.001***
		survival analysis
